# Supplementary material for: Body-Weight Fluctuations and the Association Between the Consumption of Protein-Rich Foods and the Incidence of Metabolic Syndrome Among Middle-Aged Women in Korea
Source: Healthcare (Basel). 2025 Mar 24;13(7):709. doi: 10.3390/healthcare13070709 (PMC11988784; doi:10.3390/healthcare13070709)
Supplement: Supplementary file 1 [file healthcare-13-00709-s001.zip]

Archive with 1 entries (1 files):
- healthcare-3476689-supplementary.pdf
